# Supplementary material for: Genome-wide identification, classification and expression of lipoxygenase gene family in pepper
Source: Plant Mol Biol. 2018 Oct 13;98(4):375–87. doi: 10.1007/s11103-018-0785-y (PMC6244800; doi:10.1007/s11103-018-0785-y)
Supplement: Supplementary file 2 — Supplementary material 2 (XLSX 9 KB) [file 11103_2018_785_MOESM2_ESM.xlsx]

## Sheet: Primers
Supplemental File S1
Gene name	Forward sequence	Reverse sequence
CaLOX1	TTATGCCAGAGCCAGGAACT	CTTTGTCCATTCAGGCGATT
CaLOX2	GCCATTTCTGGATCGGATTA	GCATCAACAGGTGGTGTGAC
CaLOX3	GACCTGTGCTTGGTGGATCT	TGCGGTTTGTGGAATTATGA
CaLOX4	TGCCGCTGTAAATGATTCTG	GAGTATCTGCCGAGCCAAAG
CaLOX6	TGAACAAACCTGAGGAAGCA	TCAATTTGCCCGAAAATACC
CaLOX7	GATCCCGATCTAGGGTTTCC	TTTGACGAGCAAATTCCACA
CaLOX8	TGGAAAAGGGGTGAGAGATG	CAGAAGGCTTGGAAAACCAG
CaActin	CCCAGATTATGTTTGAGACC	GCAAAGCATAACCCTCATAG
